# Supplementary material for: Ingol and Ingenol-Type Diterpenes from Euphorbia trigona Miller with Keratinocyte Inhibitory Activity
Source: Plants (Basel). 2021 Jun 14;10(6):1206. doi: 10.3390/plants10061206 (PMC8231945; doi:10.3390/plants10061206)
Supplement: Supplementary file 1 [file plants-10-01206-s001.zip]

Archive with 1 entries (1 files):
- plants-1217085-supplementary.pdf
